# Supplementary material for: Newborn Screening for Spinal Muscular Atrophy: Variations in Practice and Early Management of Infants with Spinal Muscular Atrophy in the United States
Source: Int J Neonatal Screen. 2024 Aug 16;10(3):58. doi: 10.3390/ijns10030058 (PMC11348092; doi:10.3390/ijns10030058)
Supplement: Supplementary file 1 [file IJNS-10-00058-s001.zip]

Archive with 1 entries (1 files):
- IJNS-3068087-supplementary.pdf
